# Supplementary material for: Influence of Al2O3 Overlayers on Intermolecular Interactions between Metal Oxide Bound Molecules
Source: Molecules. 2023 Jun 17;28(12):4835. doi: 10.3390/molecules28124835 (PMC10301487; doi:10.3390/molecules28124835)
Supplement: Supplementary file 1 [file molecules-28-04835-s001.zip]

Archive with 1 entries (1 files):
- molecules-2402380-supplementary.pdf
